# Supplementary material for: Biological sex and age influence GS-9620 activity ex vivo
Source: JCI Insight. 2025 May 6;10(12):e182242. doi: 10.1172/jci.insight.182242 (PMC12220944; doi:10.1172/jci.insight.182242)
Supplement: Supporting data values [file jciinsight-10-182242-s017.xlsx]

## Sheet: Figure 1A
	Media	GS-9620			Media	0.05	0.5	5	0.25	2.5	25	0.3	3	30			GS-9620	0.05	0.5	5	0.25	2.5	25	0.3	3	30
SC001	698.204	719042		SC001	698.204	646.495	184.52	62.334	929.549	1612.9	1726.91	837.099	749.009	1204.44		SC001	719042	713051	720966	725606	709592	725239	718376	711200	679889	721087
SC004	11.7248	105406		SC004	11.7248	0	29.1167	26.6987	0	12.3289	0.374832	15.0508	17.9013	0		SC004	105406	25453.6	11422.1	8505.84	11948.9	21752.4	22956.1	77658.4	8675.67	12420.1
SC005	1.4199	502.353		SC005	1.4199	0	0	0	0	0.312901	0	0	0	0		SC005	502.353	769.011	597.776	17851	368.188	440.247	674.15	458.615	835.59	438.849
SC008	161.796	213949		SC008	161.796	25.4098	23.0896	17.6304	62.0741	582.657	30.3115	379.136	19.9642	10.8075		SC008	213949	216488	192740	293383	160911	161699	595880	186244	343689	511342
SC010	8.80942	97999.8		SC010	8.80942	23.514	60.6666	27.0805	222.708	17.1753	8.27844	78.292	2.30928	71.6168		SC010	97999.8	43031.8	33102.5	51653.1	56397.7	22629	18125.9	46998.6	178344	56662.9
SC012	2.01222	1394.86		SC012	2.01222	1.76011	0	85.9611	1.76011	0.73221	0	54.2105	4.73493	1.25028		SC012	1394.86	2578.61	4268.2	3865.71	3896.2	4271.97	4484.05	5144.55	1602.75	5367.7
SC014	24.0145	43181.1		SC014	24.0145	13.8507	9.96678	5.04682	8.45505	16.8033	21.4818	469.717	11.1666	5.39391		SC014	43181.1	8375.69	10829.1	57317.5	5836.3	14079.4	13182	7665.6	3706.7	6408.33
224	13.6628	13657.9		224	13.6628	23.6553	731.334	4.52302	0.70706	12.6256	7.63164	53.6597	191.259	248.305		224	13657.9	16266	11807.2	10220.4	6046.7	7657.29	9484.24	4880.19	6584.16	5205.13
324	2.87127	42663		324	2.87127	15.6686	2.04056	126.921	43.0291	16.4341	10.5193	7.91363	84.1137	11.0351		324	42663	32177.8	47101	22863.1	40597.9	23259.6	34924.6	131028	258493	119478
325	16.9449	1359.94		325	16.9449	6.59127	2.84229	0	5.81083	8.69885	6.07523	9.22018	23.5465	6.03528		325	1359.94	954.065	1149.27	601.57	2553.51	792.106	896.511	1231.52	1117.95	773.191

## Sheet: Figure 1B
	Media	GS-9620			Media	005	05	5	025	2.5	25	03	3	30			GS-9620	0.05	0.5	5	0.25	2.5	25	0.3	3	30
SC002	189.448	56135.9		SC002	189.448	166.9	41.6508	572.979	52.0472	66.4381	122.166	322.774	389.889	144.347		2	56135.9	18958.3	11570	8458.12	37528.6	34096.2	71861.8	21869.7	16041	30700.1
SC003	12.8468	994.777		SC003	12.8468	5.3106	0	0	6.10347	24.5592	8.3925	0	8.37006	0		3	994.777	267.418	599.409	299.021	1667.19	316.469	917.584	660.171	10778.3	490.838
SC006	29.3976	27856		SC006	29.3976	26.3795	43.6071	43.6071	43.5966	376.957	176.238	80.2593	46.8124	58.6909		6	27856	332571	35104.2	211225	348320	348320	348320	53621.8	292592	292592
SC007	2.75327	723.775		SC007	2.75327	2.7548	6.27618	5.19848	0	1.08824	0	1.08824	6.24093	0		7	723.775	315.477	220.613	877.948	1517.39	2904.9	1146.05	12992.5	823.129	683.495
SC009	3.0474	3989.55		SC009	3.0474	4.32524	5.05497	0	4.50927	16.1448	3.419	0	20.0882	3.23332		9	3989.55	3958.91	6022.17	6318.01	6435.93	4141.52	3370.75	6722.22	2840.01	4143.61
SC011	16.5914	3137.12		SC011	16.5914	7.87462	26.9642	40.1117	27.617	100.995	40.5505	6.67142	163.645	20.5316		11	3137.12	9165.18	14560.7	5979.06	3386.08	18788.7	1447.37	2984.05	8800.95	13369.2
SC013	261.091	104217		SC013	261.091	206.648	13.8507	16.2152	114.858	17.3915	8.14599	19.7335	13.2568	6.62629		13	104217	431998	77527.4	205776	54489.7	76479.4	75022.9	62708.2	144461	94450.3
SC015	61.222	7321.6		SC015	61.222	73.1762	93.248	60.9463	135.631	154.801	101.707	198.561	128.808	175.337		15	7321.6	16148.1	78442.5	69272.7	10118.3	42671.5	44343.3	52229	10754	6879.01
314	0	1883.98		314	0	0	0	11.271	1.84458	0.744148	2.11146	1.84458	8.86529	8.86529		314	1883.98	11722.4	7760.46	6469.98	12443.7	6968.14	58489.4	6045.65	37389.5	4817.54
315	2.39091	2793.29		315	2.39091	1.84458	8.32837	3.47877	4.56194	0.185936	2.11146	2.93553	9.40063	7.7835		315	2793.29	3271.38	3381.08	5040.28	4038.67	3902.07	3778.54	4380.58	6467.08	11104.2

## Sheet: Figure 1C
	Male	Female			Age	females	males
SC001		1029.85		SC001	23	1029.85
SC002	296.313			SC002	30		296.313
SC003	77.4337			SC003	32		77.4337
SC004		8989.93		SC004	26	8989.93
SC005		353.794		SC005	36	353.794
SC006	947.56			SC006	50		947.56
SC007	262.879			SC007	43		262.879
SC008		1322.34		SC008	23	1322.34
SC009	1309.17			SC009	28		1309.17
SC010		11124.4		SC010	34	11124.4
SC011	189.081			SC011	19		189.081
SC012		693.193		SC012	43	693.193
SC013	399.159			SC013	23		399.159
SC014		1798.12		SC014	53	1798.12
SC015	119.591			SC015	30		119.591
224		999.643		224	58.9	999.643
314	18839.8			314	68		18839.8
315	1168.29			315	65		1168.29
324		14858.6		324	58.9	14858.6
325		80.2566		325	42	80.2566

## Sheet: Figure 2A
	Untreated	GS-9620			Untreated	GS-9620
D314	5.81	3.07		D224	0.81	0.78
D315	5.87	2.4		D324	0.79	1.05
SC002	4.87	13.9		D325	0.91	1.74
SC003	3.32	6.3		SC001	2.52	61.6
SC006	6.87	28		SC004	0.69	18.9
SC007	1.77	4.04		SC005	0.27	0.58
SC009	1.27	5.99		SC008	1.32	35.3
SC011	0.83	2.5		SC010	2.24	44.4
SC013	2.68	35.7		SC012	0.3	0.46
SC015	1.32	6.5		SC014	0.99	10.9
				D331	0.95	0.49

## Sheet: Figure 2B
	Untreated	GS-9620			Untreated	GS-9620
D314	4.18	4		D224	5.26	18.8
D315	1.74	3.13		D324	2.39	1.38
SC002	5.56	19.4		D325	6.87	17.3
SC003	10.8	15.3		SC001	8.39	83.8
SC006	5.4	33.5		SC004	2.07	28.5
SC007	0.83	9.31		SC005	1.13	3.52
SC009	2.83	10.8		SC008	4.62	53.7
SC011	1.83	4.79		SC010	2.16	45
SC013	5.42	44.6		SC012	0.41	1.27
SC015	2.71	9.09		SC014	3.34	17.5
				D331	2.3	2.38

## Sheet: Figure 2C
	Untreated	GS-9620			Untreated	GS-9620
D314	6.1	14.1		D224	19	31
D315	14.9	38.9		D324	14.7	20.3
SC002	71.3	97.9		D325	18.7	55.3
SC003	33.4	66.4		SC001	49.5	98.6
SC006	35.1	70.6		SC004	9.98	96.9
SC007	26.9	73.5		SC005	16.4	60
SC009	10.4	54.6		SC008	34.4	97.3
SC011	38	79.6		SC010	47	91.1
SC013	23.3	95.8		SC012	22	60.7
SC015	28	81.7		SC014	20.6	93
				D331	5.85	29.3

## Sheet: Figure 2D
	Male	Female
D224		0.962963
D324		1.32911
D325		1.91209
D314	0.528399
D315	0.408859
D331		0.515789
SC001		24.4444
SC002	2.85421
SC003	1.89759
SC004		27.3913
SC005		2.14815
SC006	4.07569
SC007	2.28249
SC008		26.7424
SC009	4.71654
SC010		19.8214
SC011	3.01205
SC012		1.53333
SC013	13.3209
SC014		11.0101
SC015	4.92424

## Sheet: Figure 2E
	Male	Female
D224		3.57414
D324		0.577406
D325		2.5182
D314	0.956938
D315	1.79885
D331		1.03478
SC001		9.98808
SC002	3.48921
SC003	1.41667
SC004		13.7681
SC005		3.11504
SC006	6.2037
SC007	11.2169
SC008		11.6234
SC009	3.81625
SC010		20.8333
SC011	0.852459
SC012		3.09756
SC013	0.833948
SC014		5.23952
SC015	1.45018

## Sheet: Figure 2F
	Male	Female
D224		1.63158
D314	2.31148
D315	2.61074
D324		1.38095
D325		2.95722
D331		5.00855
SC001		1.99192
SC002	1.37307
SC003	1.98802
SC004		9.70942
SC005		3.65854
SC006	2.0114
SC007	2.73234
SC008		2.82849
SC009	5.25
SC010		1.9383
SC011	1.02105
SC012		2.75909
SC013	0.695279
SC014		4.51456
SC015	1.21786

## Sheet: Figure 2G
	age	females	males
D224	58.9	0.962963
D324	61	1.32911
D325	42	1.91209
D314	68		0.528399
D315	65		0.408859
D331	65	0.515789
SC001	23	24.4444
SC002	30		2.85421
SC003	32		1.89759
SC004	26	27.3913
SC005	36	2.14815
SC006	50		4.07569
SC007	43		2.28249
SC008	23	26.7424
SC009	28		4.71654
SC010	34	19.8214
SC011	19		3.01205
SC012	43	1.53333
SC013	23		13.3209
SC014	53	11.0101
SC015	30		4.92424

[truncated: 49 more sheets: Figure 2H, Figure 2I, Figure 3A, Figure 3B, Figure 3C, Figure 3D, Figure 4A, Figure 4B, Figure 4C, Figure 4D, Figure 5A, Figure 5B, Figure 5C, SF2A, SF2B, SF2C, SF3A, SF3B, SF3C, SF4A …]
